# Supplementary material for: Cephalometric studies of the mandible, its masticatory muscles and vasculature of growing Göttingen Minipigs—A comparative anatomical study to refine experimental mandibular surgery
Source: PLoS One. 2019 Apr 25;14(4):e0215875. doi: 10.1371/journal.pone.0215875 (PMC6483209; doi:10.1371/journal.pone.0215875)
Supplement: S1 Dataset — (XLSX) [file pone.0215875.s001.xlsx]

## Sheet: Supporting information (Corte e
ANr	Age	BM	AgeGroup	MRH [mm]	oMRH [mm]	iMBL [mm]	MBL [mm]	DL [mm]	DAL [mm]	IB [mm]	LIB [mm]	MIB [mm]	MAC [mm]	MGO [mm]	IFB [mm]	Lga [°]	RGA (°)	MRL [mm]	SRL [mm]	CPV [mm³]	MCV [ml]	AMH [mm]	ICOB [mm]	SNB [mm]	ICB [mm]	IGB [mm]
13	363	25.8	1	70.2333	72.0333	102.633	138.567	10.0667	61.6333	33.6333	27.5333	20	12.9667	78	53.1667	97.4	96.7	41.7667	27.1667	0.22	2.46333	41.7333	65.5	70.6333	85.6667	100.4
14	292	22.7	1	73.1	74.6	103.4	150.5	16.9	48.5	32.2	29.6	19.8	13.6	83.3	49.7	94.4	94.4	46.8	24	0.29	2.59	53.5	67.1	76.5	83.5	83.7
15	357	28.5	1	68.9	71.1	102.9	139	13.2	44.5	31.1	26.3	21.2	13.1	81.7	46.7	105.3	106.1	40.4	24.6	0.2	2.83	41.7	67.3	73.8	87	97.6
16	378	32	1	78.3	82.3	109.1	151.2	16.9	65	34.5	29.4	20.8	10.9	86.3	53.8	92.4	92.4	41.4	22.1	0.53	2.99	48.1	72.3	83	92	96
17	340	31.5	1	73.6667	72.5667	107.533	146.5	13.3	61.1667	34.4667	28.2667	22.8	16.8	81.6	51.8	95.6	97.3333	41.1333	28.9667	0.15	3.32333	45.9	68.9	75.0333	94.1	96.6
18	372	33.3	1	76.4	76.1	107.7	143.6	17.8	61.2	34.4	28.7	17.7	14.2	78.7	54.4	98.7	99.6	41.8	26.8	0.18	3.33	44.6	67	72.78	86.2	107.4
1	515	23	2	73.8333	76.3333	107.633	146.3	14.4667	61.9	34.7667	29.1333	22.4667	13	81.1667	57.8667	105.6	107.867	40.0333	25.4	0.24	2.29	45.6	72.4	78.6	87.3	109.7
2	494	28.5	2	78.1	77.3	118.3	153.7	13.8	60.3	36.4	29.3	21.3	9.2	85.8	57.4	100.1	100.9	42.1	26.1	0.17	2.88	43.8	72.3	78.7	87.8	100
3	518	27.5	2	84.6	84.5	111.2	153.2	15.4	63.8	37.1	32.7	26.3	10.2	87.1	59.3	98.6	94.3	43.9	28.6	0.21	3.2	48.8	73.3	79.4	91.3	108.9
4	529	28	2	77.4	75.7	111.3	150.4	12.7	62.1	35.3	28.1	22.1	12	87.1	52	98	96.4	42.5	28.2	0.08	2.59	42.1	71.2	74.2	88.5	106.3
5	525	30.5	2	80.2	75.9	114.967	152.367	15.0667	59.7	35.4	28.9333	20.5	10	84.5667	56.1	101.8	101.4	42.3	28.1333	0.12	2.86667	42.5333	73.2667	77.5333	88.9	103.233
6	523	28	2	73.2	74.7	108.6	149.9	15.1	59.3	37	29.1	21.2	9.2	83.7	57.1	101.4	101.2	44.1	27.8	0.25	2.67	46.2	72.5	86.3	87.1	106.4
7	538	30.5	2	87.8	81.7	117.5	158.8	15	59.8	35.3	28.2	26	9.5	93.9	54.6	93.8	93.7	41.4	27.1	0.13	3.38	46.5	72	75.7	86.9	108.2
8	494	27	2	76.4	75	112.2	152.5	16.1	60.2	36.7	32.1	25.7	10.5	84.9	60.7	101.3	101.1	40.9	25.7	0.29	3.36	47.8	71.8	80.2	91.6	107.1
9	491	29.5	2	76.4667	75.0667	111.433	152.567	15.8667	64.9	34.6333	28.3667	25.1	7.66667	83.0333	51.7	100.9	98.7667	44	29.1333	0.12	3.13	47.8	68.6	74.5	91.8	108.3
10	522	31.5	2	79.1	75.2	113.1	150	13.2	60.9	34.8	28.2	20.3	10.7	85.7	53.3	95	95.1	44.1	30.8	0.09	2.71	44.2	72.3	76.5	91.5	108.3
11	537	27	2	76	80.5	109.8	154.3	14	61.9	35.9	29.9	22.7	11.9	83.8	56.1	103	103.1	40	25.8	0.23	2.61	51.7	68.1	75.3	82.2	100.9
12	495	33	2	76.8	74.2	108.5	147.8	14.1	60.7	32.5	26.2	21.4	9	86.1	53.3	95.3	96.1	41.6	29.6	0.08	2.67	45	69.5	72.3	91.2	112.1
1	620	31	3	76	77.8	113.3	152.833	14.7667	61.3	36.8333	29.6667	25.3	10.4333	84.3333	60.0667	106.467	106.5	42.2333	26.0333	0.32	3.05	47.0333	73.7	81.6333	89.4667	120.833
2	599	36.5	3	81.5	80.3	125.4	161.5	12.2	57.8	39.3	30.8	22.2	11.4	90.1	59.2	99	99	44.3	26.2	0.28	3.56	43.2	74.8	81.3	89.5	105
3	608	30	3	85.5	86.5	120	162.3	16.4	64.7	38.8	34.6	25.3	11.4	92.1	60	94.7	92.9	46.4	28.1	0.43	4	49.3	75.3	83	93	112
4	607	33.5	3	78.9	76.7	122.5	156.4	13.2	61.9	35.9	29.7	21	14.3	92.8	53.8	92.6	92.6	44.7	27.8	0.21	3.12	43	72.5	77.8	91.6	111.4
5	603	36	3	81.8667	76.7333	120	157.533	14.7	60.3	36.3667	30.3	20.3	10.7667	88.7	57.6	100.567	102.3	43.3667	29	0.2	3.64333	45.9	74.3333	79.5333	91.3667	105.7
7	644	36.5	3	88.1	87.9	120.2	166.7	17.9	78.6	38	29.2	27.1	11.8	98.6	56.5	91.5	91.5	44.6	25.8	0.24	3.36	50.1	74.6	80.7	89.1	111.9
8	627	33	3	85.3	88.1	120.8	161.4	17.8	60.3	38.6	31.9	25.5	11.7	89.4	63.9	98.7	97.8	44.3	26.2	0.53	3.58	49.5	73.9	85.3	94.5	111.1
9	624	41	3	78.0667	78.5667	122.733	167.4	15.6	66.6	37.7333	31.3	26.3333	8.73333	92.2	55.8	98.7667	96.1	45.1333	29.8	0.21	3.81333	54.7667	71.3	77.5333	95.9667	114.4
10	641	43.5	3	82.3	80.2	120.7	159.1	14.5	60.5	38.8	29.4	21.6	12.3	91.8	56.6	94.2	93.3	44.9	30.8	0.16	3.22	47.4	75.3	80.1	96.2	114.3
11	641	31.5	3	79	84	119	160.8	14.6	61.5	37.1	31	25.6	12.4	90.4	57.6	100.2	101.3	42.6	25.5	0.37	3.2	50.3	70.8	79.1	84	106.7
12	599	38.5	3	77.5	75.6	118.4	156.5	15.1	59.7	35.8	26.2	24.9	8.9	88.5	56	95.1	96	44.9	29.5	0.16	3.12	47.9	72.1	74.7	93	116.8
13	363	25.8	1	70.4667	71.8	102.567	139.9	11	61.7			19.9333	11.9667	78.6333				42.1	26.4333	0.2	2.54667
14	292	22.7	1	73.4	73.2	105	152.7	16.5	48.5			20	13.6	83				46.9	24	0.3	2.65
15	357	28.5	1	68.3	70.8	103	139	14.2	45.8			23.1	11.8	81.7				40.5	24.4	0.18	2.78
16	378	32	1	78.3	80.6	109.2	139.2	14.2	64.4			21.3	12.6	85				41.4	22.1	0.41	3.17
17	340	31.5	1	73.8667	72.9333	107.267	145.267	15.4	62			22.0333	16.8	79.9333				41.2667	27.9333	0.17	3.53667
18	372	33.3	1	76.2	76.1	108	146.2	15.4	61.9			18.4	12.5	81				41.8	26.6	0.19	3.41
1	515	23	2	73.8333	76.3333	106.9	145	15.2	61.8333			22.4667	12.5333	78.5667				40	25.5	0.2	2.45667
2	494	28.5	2	78.7	77.6	119.5	154.2	13.7	60.7			20.6	11.5	88.9				42.1	26.4	0.17	2.67
3	518	27.5	2	84.2	85	113.8	156.2	15.5	62.5			25.6	13.4	88.4				44.2	28.4	0.24	3.22
4	529	28	2	77.5	75.8	114.8	152.2	14	62			22.4	12	88.3				42.5	27.4	0.1	2.79
5	525	30.5	2	79.8	74.9333	115.133	153.033	17.8667	59.4			21.2	10	85.3667				42.2667	28.1333	0.13	2.79
6	523	28	2	74.3	75.6	109.3	150.4	14.8	59.2			19.3	12.5	83.2				44	27.3	0.25	2.76
7	538	30.5	2	84.9	84.6	115.9	157.1	14.7	59.8			25.1	11	91.4				41.3	26.9	0.17	3.39
8	494	27	2	75.2	73.5	112.1	152.9	17.1	61.7			25	11	84.3				40.9	25.6	0.23	3.22
9	491	29.5	2	75.4	73.6	112.4	152.867	14.7667	64.9			23.8667	9.6	86.3333				43.9667	27.3	0.15	2.84
10	522	31.5	2	79.2	75.8	113.3	151	13.1	60.9			21.4	9.9	85.8				42.7	28.4	0.09	2.5
11	537	27	2	75.9	79.6	110.9	154.9	12	61.7			24.8	10.3	84				40	24.7	0.23	2.89
12	495	33	2	75.1	73.1	111.1	149.8	11.5	60.3			22.8	8.3	85.8				43.7	29.6	0.1	2.83
1	620	31	3	75.8333	77.3667	113.2	152.667	14.8333	61.2			24.6	11.485	85				42.4	26	0.34	3.10333
2	599	36.5	3	83.6	82.1	124.2	161.1	13.7	59.7			21.7	10.4	92.1				44.3	25.9	0.29	3.44
3	608	30	3	87.8	88.6	119.5	162.3	15.5	64.3			24.1	14.7	91.8				46.4	27.4	0.41	3.96
4	607	33.5	3	78.5	78.3	122.4	157.9	13.2	61.9			22	14	92.8				45	26.6	0.19	2.95
5	603	36	3	82.3667	73.2333	118.233	157.767	16.7333	60.5667			20.6	10.7333	87.0667				43.3667	28.6	0.2	3.62333
7	644	36.5	3	87.9	88.7	122.7	166.8	16.8	80.2			25.6	11.7	99.2				44.8	25.1	0.26	3.87
8	627	33	3	86.8	89.3	120.8	161.7	17.8	61.3			25	13.3	88.4				44.3	26.3	0.54	3.34
9	624	41	3	77.5	78.1667	121.133	165.667	18.0667	64.1333			25.9333	10.1	94.9667				46.0667	28.4	0.19	3.66667
10	641	43.5	3	82.9	81.4	122.5	161.7	13.6	60.6			21.3	10.7	93				44.8	28.5	0.24	3.17
11	641	31.5	3	80	85.1	119.3	160.5	13.9	62.6			25.7	10.4	88.6				44.5	25.6	0.33	3.4
12	599	38.5	3	77.6	77.4	120.2	158.3	15.5	59.7			23.5	9.2	88.4				44.7	30.4	0.15	3.07
